# Supplementary material for: The Shear Stress–Regulated Expression of Glypican-4 in Endothelial Dysfunction In Vitro and Its Clinical Significance in Atherosclerosis
Source: Int J Mol Sci. 2023 Jul 18;24(14):11595. doi: 10.3390/ijms241411595 (PMC10380765; doi:10.3390/ijms241411595)
Supplement: Supplementary file 1 [file ijms-24-11595-s001.zip]

Archive with 1 entries (1 files):
- ijms-2462466-supplementary.pdf
